# Supplementary material for: The Role and Mechanism of Innate Immune Regulation in Overcoming Oxaliplatin Resistance and Enhancing Anti-Tumor Efficacy in Colorectal Cancer
Source: Pharmaceuticals (Basel). 2025 Feb 24;18(3):317. doi: 10.3390/ph18030317 (PMC11944980; doi:10.3390/ph18030317)
Supplement: Supplementary file 1 [file pharmaceuticals-18-00317-s001.zip]

Archive with 1 entries (1 files):
- pharmaceuticals-3454093-supplementary.pdf
